# Supplementary material for: Effects of Different Chemical Forms of Nitrogen on the Quick and Reversible Inhibition of Soybean Nodule Growth and Nitrogen Fixation Activity
Source: Front Plant Sci. 2019 Feb 19;10:131. doi: 10.3389/fpls.2019.00131 (PMC6389793; doi:10.3389/fpls.2019.00131)
Supplement: Table S1 — Dry weight of each tissue of soybean plants (Experiment 3). [file Table_1.XLSX]

## Sheet: Table S1
Table S1	Dry weight of each tissue of soybean plants (Experiment 3)
Dry weight (mg)
	Nodules	Roots	Stems	Leaves	Total
Control	63.925	284.425	218.2	522.475	1089.03
Nitrate	50.1	282.75	195.35	470.475	998.675
Ammonium	45.325	263.775	228.95	466.85	1004.9
Urea	54.25	277.025	194.2	483.35	1008.83
Glutamine	59.65	322.6	248.025	563.475	1193.75

## Sheet: Table S2
Table S2		Percentage distribution of 15N labeled source among each tissue of soybean plants (Experiment 3).
	Control	Nitrate	Ammonium	Urea	Glutamine
Nodules	0	1.49055	2.93206	1.94921	2.95434
Roots	0	31.604	31.8674	40.7202	47.6326
Stems	0	10.2368	16.2729	12.0708	8.7791
Leaves	0	56.6686	48.9276	45.2598	40.6339
Total	0	99.9999	99.9999	100	99.9999
Shoots	0	66.9054	65.2005	57.3306	49.413

## Sheet: Table S3
Table S3		Percentage distribution of 13C among each tissue of soybean plants (Experiment 3).
	Control	Nitrate	Ammonium	Urea	Glutamine
Nodules	11.5	2.3	2.3	5.8	2.6
Roots	25.4	23.9	19.7	26.6	26.1
Stems	27.7	17.1	30.6	17.5	18
Leaves	35.4	56.7	47.4	50.1	50.1
Total	100	100	100	100	100

## Sheet: Table S4
Table S4		Nitrogen concentration of free amino acids in each tissue of soybean plants treated with N compounds for 3 days (Experiment 3).
Nodules	N concentration (mgN/g DW)	NH3	Asn	Asp	Gln	Glu	GABA	Gly	Ser	Ala	Arg	Thr	Pro	Cys	Lys	Tyr	Met	Val	Ile	Leu	Phe	Trp	His	Total
	Control	12.4503	65.5231	106.494	28.0036	36.4936	15.9376	7.97363	31.451	31.5896	13.1989	5.03701	3.95782	0.670515	6.55747	3.59929	1.78554	5.60582	3.87697	4.89137	5.45642	14.6659	4.65676	409.876
	Nitrate	37.2274	430.625	1070.3	108.956	468.204	123.164	31.6404	99.0126	190.558	89.0588	24.0728	12.4832	7.46664	26.3152	9.78467	3.0183	12.1752	4.45857	7.94054	7.47029	11.674	40.7573	2816.37
	Ammonium	24.4637	278.28	401.499	81.6131	63.0249	66.0672	22.5783	66.413	61.9178	68.2592	17.1608	14.0201	4.95282	29.6226	7.71688	4.19126	9.16131	4.8009	6.69594	6.94786	12.5221	44.657	1296.57
	Urea	20.0622	223.67	338.66	58.2421	57.3085	84.7031	14.4044	49.5505	45.8159	33.517	12.7951	9.5814	8.51563	13.1699	6.55364	2.10027	8.71455	3.9125	6.40007	5.86945	7.15729	12.3055	1023.01
	Glutamine	17.2642	358.644	337.72	59.1299	70.294	137.471	11.528	52.614	55.6515	36.3262	16.5669	9.82256	4.40494	17.1054	6.72857	2.79324	9.16811	4.67171	6.67198	6.39432	9.05432	8.88887	1238.91
Roots	N concentration (mgN/g DW)	NH3	Asn	Asp	Gln	Glu	GABA	Gly	Ser	Ala	Arg	Thr	Pro	Cys	Lys	Tyr	Met	Val	Ile	Leu	Phe	Trp	His	Total
	Control	9.58988	25.2744	41.2593	16.904	29.2857	17.8366	7.90095	21.7135	19.4987	15.9702	4.29156	3.43214	0.9529	7.02791	2.70292	4.85158	6.54135	4.87612	5.1593	5.80715	18.9909	2.87891	272.746
	Nitrate	9.03017	97.0218	58.0374	17.8997	31.9722	25.537	4.90966	13.8429	10.4949	4.52002	3.2798	2.74848	0	2.84236	1.30133	3.10877	3.4633	2.46097	2.98082	3.08286	8.40964	3.21558	310.16
	Ammonium	47.3302	641.01	390.768	181.443	152.836	36.5006	26.7668	70.1627	76.7058	61.3798	17.5144	7.01676	19.2678	18.4122	12.172	2.75848	10.393	3.62841	5.64141	6.19564	12.2589	43.3726	1843.53
	Urea	12.1241	457.971	118.302	45.6943	35.4306	65.0772	5.85653	26.3483	21.0273	23.8419	7.52418	5.68766	4.20864	10.5313	3.68216	4.19849	7.59406	4.91095	5.84662	7.99376	13.4062	7.11785	894.375
	Glutamine	16.3493	618.344	133.64	231.787	47.9972	24.0908	13.5976	50.3782	21.348	9.31494	12.7274	3.35692	1.10502	9.90365	11.9017	2.09202	11.8375	5.8904	8.9467	7.79437	12.3915	5.15655	1259.95
Stems	N concentration (mgN/g DW)	NH3	Asn	Asp	Gln	Glu	GABA	Gly	Ser	Ala	Arg	Thr	Pro	Cys	Lys	Tyr	Met	Val	Ile	Leu	Phe	Trp	His	Total
	Control	6.77761	13.8756	42.0404	13.2867	9.55919	23.5104	4.86082	17.7422	10.9698	13.3769	5.28929	6.74742	20.5372	9.42485	3.47654	0.920187	6.40014	4.6165	7.2001	5.35303	14.9418	2.71828	243.625
	Nitrate	16.3435	121.219	106.444	37.0851	11.4155	29.3969	13.1607	41.5021	47.4693	52.6528	13.9286	10.0132	14.4657	10.4697	7.51132	1.84927	9.09892	4.06782	8.82868	7.14019	13.2302	3.68062	580.973
	Ammonium	58.3267	520.301	217.861	112.933	147.697	80.3057	16.6098	74.9274	69.338	44.0318	14.0704	10.1481	10.889	16.7483	20.1654	1.74572	12.5331	7.24279	8.8707	9.24115	21.8543	13.9838	1489.82
	Urea	37.239	846.146	832.753	173.509	242.001	66.8326	25.9985	74.7625	97.2694	61.7683	22.2571	8.16662	11.7076	18.905	9.42652	1.9845	12.2655	4.03708	8.33369	8.20983	10.3955	45.105	2619.07
	Glutamine	28.2577	1113.15	62.889	321.533	74.6776	36.9577	10.215	51.3319	33.267	17.5093	12.708	5.78334	9.26513	11.3837	5.37688	1.96079	7.49853	3.41402	5.9813	4.98106	11.9381	12.6512	1842.73
Leaves	N concentration (mgN/g DW)	NH3	Asn	Asp	Gln	Glu	GABA	Gly	Ser	Ala	Arg	Thr	Pro	Cys	Lys	Tyr	Met	Val	Ile	Leu	Phe	Trp	His	Total
	Control	8.28319	6.57819	38.183	17.6985	21.0574	54.6624	4.60381	18.5521	24.848	18.483	4.54971	6.12443	0.693158	7.70774	7.41395	1.94207	4.31929	2.63478	18.4019	5.43647	10.2173	10.8388	293.229
	Nitrate	20.5295	296.718	184.642	59.6039	29.3339	93.8141	10.6143	61.6449	49.7271	43.8016	18.6032	11.0378	8.38723	18.0719	5.77438	1.52263	7.75879	3.97975	7.79173	6.87636	5.74638	7.90755	953.887
	Ammonium	10.1768	278.814	56.4629	81.2731	21.7869	83.309	5.2117	55.7246	28.0436	35.9684	13.7003	10.8073	25.0052	8.44378	7.03549	0.868569	5.86251	4.42514	3.92779	5.47942	6.97388	5.36503	754.665
	Urea	13.4551	280.224	136.928	40.9794	32.6901	87.3728	8.45208	30.1556	37.3465	49.5595	10.9583	10.1602	9.29713	12.4574	5.753	3.1788	7.58502	6.18001	6.96837	8.12885	10.8046	11.011	819.645
	Glutamine	9.30686	139.602	130.312	32.5706	36.4947	120.024	4.11353	32.4686	31.3319	18.788	7.70494	6.65698	18.4201	7.05078	2.79306	1.50525	5.88636	5.46233	4.47521	5.68856	10.6522	3.4373	634.745

## Sheet: Table  S5
Table S5		Relative concentration of free amino acids in each tissue of soybean plants treated with N compounds relative to control plants (Experiment 3).
	Color indicates	<1.0	1.0-2.0	2.0-4.0	4.0-6.0	6.0<
Nodules	Ralative concentration	NH3	Asn	Asp	Gln	Glu	GABA	Gly	Ser	Ala	Arg	Thr	Pro	Cys	Lys	Tyr	Met	Val	Ile	Leu	Phe	Trp	His	Total
	Control	1	1	1	1	1	1	1	1	1	1	1	1	1	1	1	1	1	1	1	1	1	1	1
	Nitrate	2.99009	6.57211	10.0504	3.89078	12.8298	7.72788	3.96813	3.14816	6.03231	6.74746	4.77919	3.15406	11.1357	4.01301	2.7185	1.69041	2.17189	1.15001	1.62338	1.36908	0.795997	8.75229	6.87127
	Ammonium	1.96491	4.24705	3.77017	2.91438	1.72701	4.14537	2.83162	2.11164	1.96007	5.1716	3.40694	3.54237	7.38659	4.51739	2.144	2.34734	1.63425	1.23831	1.36893	1.27334	0.853826	9.58972	3.16332
	Urea	1.61139	3.4136	3.18009	2.07981	1.57037	5.31468	1.8065	1.57548	1.45035	2.53938	2.54023	2.42088	12.7001	2.00837	1.82082	1.17627	1.55456	1.00916	1.30844	1.0757	0.488022	2.6425	2.4959
	Glutamine	1.38666	5.47355	3.17127	2.11151	1.9262	8.62556	1.44576	1.67289	1.76171	2.75222	3.28904	2.48181	6.56949	2.60853	1.86942	1.56437	1.63546	1.20499	1.36403	1.17189	0.617371	1.90881	3.02266
Roots	Ralative concentration	NH3	Asn	Asp	Gln	Glu	GABA	Gly	Ser	Ala	Arg	Thr	Pro	Cys	Lys	Tyr	Met	Val	Ile	Leu	Phe	Trp	His	Total
	Control	1	1	1	1	1	1	1	1	1	1	1	1	1	1	1	1	1	1	1	1	1	1	1
	Nitrate	0.941636	3.83873	1.40665	1.0589	1.09174	1.43172	0.6214	0.637525	0.538236	0.283028	0.764244	0.800805	0	0.404439	0.481453	0.640774	0.529447	0.504699	0.577756	0.530873	0.442824	1.11694	1.13717
	Ammonium	4.93543	25.362	9.47103	10.7337	5.2188	2.04639	3.38779	3.2313	3.93388	3.84339	4.08113	2.04442	20.2202	2.61987	4.50329	0.568573	1.58881	0.744118	1.09344	1.0669	0.645515	15.0657	6.75916
	Urea	1.26426	18.1199	2.86727	2.70316	1.20983	3.64853	0.741244	1.21346	1.07839	1.4929	1.75325	1.65717	4.41667	1.4985	1.36229	0.865387	1.16093	1.00714	1.13322	1.37654	0.705925	2.47241	3.27915
	Glutamine	1.70485	24.4652	3.23903	13.712	1.63893	1.35064	1.72101	2.32014	1.09484	0.583269	2.96567	0.978082	1.15963	1.40919	4.40327	0.431204	1.80965	1.20801	1.73409	1.3422	0.652493	1.79115	4.6195
Stems	Ralative concentration	NH3	Asn	Asp	Gln	Glu	GABA	Gly	Ser	Ala	Arg	Thr	Pro	Cys	Lys	Tyr	Met	Val	Ile	Leu	Phe	Trp	His	Total
	Control	1	1	1	1	1	1	1	1	1	1	1	1	1	1	1	1	1	1	1	1	1	1	1
	Nitrate	2.41139	8.73613	2.53194	2.79116	1.19419	1.25038	2.70751	2.33918	4.32725	3.93611	2.63336	1.48401	0.704364	1.11086	2.16058	2.00966	1.42167	0.881149	1.22619	1.33386	0.885451	1.35402	2.3847
	Ammonium	8.60579	37.4975	5.18219	8.49975	15.4508	3.41575	3.41708	4.22312	6.32078	3.29164	2.66016	1.50399	0.530211	1.77704	5.80043	1.89714	1.95826	1.56889	1.23202	1.72634	1.46263	5.14435	6.11524
	Urea	5.49441	60.9808	19.8084	13.0589	25.316	2.84268	5.34858	4.21383	8.86699	4.61755	4.20796	1.21033	0.570066	2.00587	2.71147	2.15663	1.91644	0.874488	1.15744	1.53368	0.695735	16.5932	10.7504
	Glutamine	4.16927	80.2235	1.49592	24.1997	7.81212	1.57197	2.10149	2.89321	3.03258	1.30892	2.40258	0.857118	0.451139	1.20783	1.54662	2.13086	1.17162	0.739526	0.830724	0.930511	0.798978	4.65411	7.5638
Leaves	Ralative concentration	NH3	Asn	Asp	Gln	Glu	GABA	Gly	Ser	Ala	Arg	Thr	Pro	Cys	Lys	Tyr	Met	Val	Ile	Leu	Phe	Trp	His	Total
	Control	1	1	1	1	1	1	1	1	1	1	1	1	1	1	1	1	1	1	1	1	1	1	1
	Nitrate	2.47846	45.1063	4.83571	3.36775	1.39305	1.71625	2.30554	3.3228	2.00125	2.36983	4.08887	1.80226	12.1	2.34465	0.778853	0.784024	1.79631	1.51047	0.42342	1.26486	0.562416	0.729558	3.25304
	Ammonium	1.22861	42.3846	1.47874	4.5921	1.03465	1.52406	1.13204	3.00368	1.12861	1.94602	3.01124	1.76462	36.0743	1.09549	0.948954	0.44724	1.35729	1.67951	0.213445	1.0079	0.682555	0.494983	2.57364
	Urea	1.62438	42.5989	3.58609	2.31542	1.55243	1.59841	1.83589	1.62546	1.503	2.68135	2.40858	1.65896	13.4127	1.61622	0.775969	1.63681	1.75608	2.34555	0.378677	1.49525	1.05747	1.01588	2.79524
	Glutamine	1.12359	21.222	3.41282	1.84031	1.73311	2.19573	0.893505	1.75013	1.26094	1.0165	1.6935	1.08696	26.5741	0.914766	0.376731	0.775079	1.36281	2.07316	0.243193	1.04637	1.04256	0.317128	2.16467
